# Supplementary material for: Sensitivity of radio-photoluminescence glass dosimeters to accumulated doses
Source: PLoS One. 2020 Dec 3;15(12):e0234829. doi: 10.1371/journal.pone.0234829 (PMC7714242; doi:10.1371/journal.pone.0234829)
Supplement: S1 Data — (XLSX) [file pone.0234829.s001.xlsx]

## Sheet: Group3,4,5
	Before Calibration													After Calibration										Calibration value
	ID	Dose (Gy)	1 (calib.)	2	3	4	5	6	7	8	9	10		2	3	4	5	6	7	8	9	10		Det ID	calibration	Target
6X	920	10	10.2599	10.0899	10.2899	9.99984	10.6999	9.66084	9.44781	8.7297	8.75597	8.60897	6X	9.83429	10.0292	9.74651	10.4288	9.4161	9.20846	8.50854	8.53415	8.39088		920	10.2599	10
	921	10	10.5299	10.3199	10.1899	10.1898	10.7399	10.4598	9.51781	9.27669	9.21298	8.94797		9.80056	9.67708	9.67704	10.1994	9.93345	9.03883	8.80984	8.74933	8.49767		921	10.5299	10
	922	10	10.6999	10.2299	10.2399	10.1898	10.6799	10.0998	9.49381	9.5927	9.13098	9.49098		9.56074	9.57006	9.52329	9.98128	9.43918	8.87279	8.96521	8.53369	8.87014		922	10.6999	10
	923	50	50.4399	48.7799	48.7099	48.0198	49.2099	47.5499	45.8998	43.4697	44.21	42.62		48.3545	48.2851	47.601	48.7807	47.1352	45.4995	43.0906	43.8244	42.2483		923	50.4399	50
	924	50	49.9699	48.5899	48.8799	47.5898	49.1399	47.7399	47.4098	42.2897	41.44	41.07		48.6192	48.9093	47.6185	49.1695	47.7686	47.4384	42.3152	41.4649	41.0947		924	49.9699	50
	925	50	50.9199	48.8399	48.9799	48.0598	50.2899	48.6899	46.8098	44.0197	44	42.75		47.9576	48.095	47.1916	49.3814	47.8102	45.9641	43.2245	43.2051	41.9777		925	50.9199	50
	926	100	107.1	100.9	103.8	101.7	106	97.0299	94.8398	93.6097	90.31	89.47		94.211	96.9187	94.9579	98.9729	90.5975	88.5526	87.4041	84.3231	83.5388		926	107.1	100
	927	100	109.3	101.4	102.5	102.6	103.3	99.0499	93.8898	89.3297	87.1	90.6		92.7722	93.7786	93.87	94.5105	90.6221	85.9011	81.729	79.689	82.8912		927	109.3	100
	928	100	105.8	102.3	102.4	101.3	103.7	101.3	95.2098	93.1097	88.8	91.94		96.6918	96.7864	95.7466	98.0151	95.7466	89.9904	88.0055	83.932	86.8999		928	105.8	100
10X	938	10	9.91692	10.0899	9.8689	9.70086	9.64989	9.00082	9.58565	8.83868	8.75197	8.57898	10X	10.1744	9.95158	9.78213	9.73074	9.07623	9.66595	8.91273	8.82529	8.65085		938	9.91692	10
	939	10	10.0399	10.0299	9.9339	9.84986	9.88889	9.23783	9.71065	9.32268	8.58897	8.68398		9.99003	9.8944	9.81069	9.84957	9.2011	9.67204	9.28561	8.55482	8.64945		939	10.0399	10
	940	10	10.2599	10.2099	10.0499	10.1999	10.5099	9.35882	10.3597	9.07568	9.40197	9.39198		9.95126	9.7953	9.94146	10.2436	9.12173	10.0972	8.84576	9.16379	9.15404		940	10.2599	10
	941	50	47.4399	48.5899	47.4099	46.9099	47.8099	45.1998	46.6196	42.6397	42.02	42.95		51.212	49.9683	49.4413	50.3899	47.639	49.1355	44.9407	44.2876	45.2678		941	47.4399	50
	942	50	47.9499	47.4599	47.1699	47.5699	47.7599	45.7798	47.2096	43.3997	43.06	42.45		49.489	49.1866	49.6037	49.8018	47.7371	49.2281	45.2552	44.901	44.2649		942	47.9499	50
	943	50	48.6699	48.4299	47.9199	47.2799	48.5699	45.4398	48.8397	44.0397	43.46	42.8		49.7534	49.2295	48.5719	49.8972	46.6816	50.1744	45.2432	44.6477	43.9696		943	48.6699	50
	944	100	102.3	100.5	100.2	97.5799	100.8	98.5599	93.2498	88.7697	87.49	89.56		98.2405	97.9472	95.3861	98.5337	96.344	91.1534	86.774	85.523	87.5465		944	102.3	100
	945	100	102.6	97.7899	94.8599	98.0999	98.9199	96.8199	92.0098	91.5397	87.62	85.44		95.3119	92.4561	95.614	96.4132	94.3664	89.6783	89.2201	85.3997	83.2749		945	102.6	100
	946	100	103.2	102.5	100.8	99.1099	101.4	99.4699	94.0598	91.7397	88.35	88.21		99.3217	97.6744	96.0368	98.2558	96.3856	91.1433	88.8951	85.6105	85.4749		946	103.2	100
15X	956	10	9.56168	9.79998	9.57098	9.27198	8.81998	9.25582	9.68697	8.76451	8.88898	8.92397	15X	10.2492	10.0097	9.69702	9.2243	9.68012	10.131	9.16628	9.29646	9.33306		956	9.56168	10
	957	10	9.57268	9.40998	8.73898	8.44698	8.48298	8.57783	9.03897	8.65651	8.56298	8.93397		9.83004	9.12908	8.82405	8.86166	8.96074	9.44247	9.04294	8.94522	9.33278		957	9.57268	10
	958	10	9.56968	9.52898	9.50698	8.51398	8.60298	8.88782	9.44997	9.40251	9.18597	8.56796		9.95748	9.93448	8.89683	8.98983	9.28749	9.87491	9.82531	9.59904	8.95324		958	9.56968	10
	959	50	46.1297	45.96	44.69	44.08	43.98	43.5698	44.39	44.5595	43.16	44.52		49.8161	48.4395	47.7783	47.6699	47.2254	48.1143	48.2981	46.7811	48.2552		959	46.1297	50
	960	50	44.2797	44.54	43.9	42.48	42.41	43.1098	43.82	43.1095	42.96	42.51		50.2939	49.5713	47.9678	47.8888	48.679	49.4809	48.6786	48.5098	48.0017		960	44.2797	50
	961	50	45.7897	45.28	45.06	43.49	43.31	43.3098	43.88	44.0095	42.17	42.42		49.4434	49.2032	47.4889	47.2923	47.2921	47.9147	48.0561	46.0475	46.3204		961	45.7897	50
	962	100	95.6497	94.25	93.81	89.18	91.49	88.9499	87.5	90.5295	87.65	84.44		98.5366	98.0766	93.2361	95.6511	92.9955	91.4796	94.6469	91.6365	88.2805		962	95.6497	100
	963	100	95.3897	91.87	92.86	89.16	89.57	89.5199	87.54	91.3595	87.44	86.24		96.3102	97.348	93.4692	93.899	93.8465	91.7709	95.775	91.6661	90.4081		963	95.3897	100
	964	100	93.2797	93.55	93.29	89.96	88.75	90.1799	88.81	92.7995	89.42	90.81		100.29	100.011	96.4411	95.144	96.6769	95.2083	99.4852	95.8622	97.3524		964	93.2797	100

## Sheet: Group1,2
	group ID	Det. ID		1	5	10	50	100
6X	1	911	4_Normal	1.02892	4.92192	10.1799	48.2298	103.7
		912	5_Normal	1.01792	4.95692	10.1099	48.1798	104.4
		913	6_Normal	1.02492	4.90492	10.1199	47.8698	104
	2	914	2_Accumulation	1.01392	4.8968	10.326	50.17	117.92
		915	3_Accumulation	1.01792	4.9424	10.124	50.68	116.75
		916	1_Accumulation	1.02092	5.0092	10.258	47.16	121.34
10X	1	929	4_Normal	1.03992	5.05592	10.4199	48.7199	106.8
		930	5_Normal	1.01292	4.95791	10.2199	49.1199	104.9
		931	6_Normal	1.00192	4.97092	10.0699	48.0598	102.2
	2	932	2_Accumulation	0.985919	4.7098	10.002	49.14	112.06
		933	1_Accumulation	1.00592	4.7117	9.809	48.87	115.69
		934	3_Accumulation	0.988921	4.7924	9.864	49.09	108.99
15X	1	481	1_Normal	1	5.20382	9.82055	47.6524	97.7065
		482	2_Normal	1	5.15415	9.62914	47.324	97.2797
		483	3_Normal	1	5.05158	9.65269	44.3526	90.0426
		484	4_Normal	1	4.96097	9.54895	46.9988	95.0148
		485	5_Normal	1	5.24771	9.91071	46.4134	99.0159
		486	6_Normal	1	5.04527	9.61411	45.0583	94.7151
		487	7_Normal	1	4.94345	9.6045	45.1114	92.6016
		488	8_Normal	1	5.06765	9.97972	46.3757	94.0294
		489	9_Normal	1	5.05588	9.6143	44.53	93.3427
	2	11	1_Accumulation	1	5.10294	8.84923	46.7607	102.592
		12	2_Accumulation	1	5.02628	8.74725	45.4411	99.4503
		13	3_Accumulation	1	5.08809	8.81325	46.9515	101.382
		14	4_Accumulation	1	5.13836	9.36646	46.0383	97.6836
		15	5_Accumulation	1	5.18125	9.0016	47.2096	104.351
		16	6_Accumulation	1	5.14299	9.30845	47.4198	103.471
